# Supplementary material for: The most at-risk regions in the world for high-impact heatwaves
Source: Nat Commun. 2023 Apr 25;14:2152. doi: 10.1038/s41467-023-37554-1 (PMC10130074; doi:10.1038/s41467-023-37554-1)
Supplement: Supplementary file 3 — Source Data [file 41467_2023_37554_MOESM3_ESM.xlsx]

## Sheet: Figure1
Year	1959	1960	1961	1962	1963	1964	1965	1966	1967	1968	1969	1970	1971	1972	1973	1974	1975	1976	1977	1978	1979	1980	1981	1982	1983	1984	1985	1986	1987	1988	1989	1990	1991	1992	1993	1994	1995	1996	1997	1998	1999	2000	2001	2002	2003	2004	2005	2006	2007
TXx	30.9854	30.1168	31.248	27.8168	28.7395	31.1125	29.8692	28.4045	30.8809	29.0869	29.4973	31.6947	31.3214	29.3893	29.2223	29.4015	30.7649	27.7223	28.3999	29.0502	29.9034	28.3272	31.9428	28.9761	30.6373	31.5142	29.6756	30.7388	29.3866	29.6639	29.3647	31.3987	31.093	29.9436	28.5277	30.0201	28.6666	29.4239	30.4406	31.7451	29.9369	28.6926	30.128	31.3343	30.8471	30.001	28.1277	31.6819	31.2206
GMST	0.03	-0.03	0.06	0.03	0.05	-0.2	-0.11	-0.06	-0.02	-0.08	0.05	0.03	-0.08	0.01	0.16	-0.07	-0.01	-0.1	0.18	0.07	0.17	0.26	0.32	0.14	0.31	0.16	0.12	0.18	0.32	0.39	0.27	0.45	0.41	0.22	0.23	0.32	0.45	0.33	0.46	0.61	0.38	0.39	0.54	0.63	0.62	0.54	0.68	0.64	0.67
TXx (offset by GMST, 2021 removed)	31.929	31.1187	32.1623	28.7603	29.6636	32.2797	30.9489	29.4355	31.873	30.1374	30.4213	32.6382	32.3719	30.3523	30.0393	30.4423	31.7473	28.7923	29.1975	29.9548	30.7108	29.047	32.6043	29.8126	31.3084	32.3312	30.5316	31.5364	30.048	30.2573	30.0748	31.9337	31.6669	30.7023	29.2767	30.6815	29.2016	30.0756	30.9658	32.1244	30.54	29.286	30.5754	31.6942	31.2168	30.4484	28.4389	32.0321	31.5416
TXx (offset by GMST)	31.5005	30.6638	31.7472	28.3319	29.244	31.7497	30.4586	28.9673	31.4225	29.6604	30.0017	32.2098	31.8949	29.915	29.6683	29.9697	31.3012	28.3064	28.8353	29.544	30.3442	28.7202	32.3039	29.4327	31.0037	31.9602	30.1429	31.1743	29.7477	29.9878	29.7524	31.6908	31.4063	30.3578	28.9366	30.3812	28.9587	29.7797	30.7273	31.9522	30.2661	29.0165	30.3723	31.5308	31.0489	30.2453	28.2976	31.8731	31.3958
GEV fits	Fig1b	Fig1d
shape	0.409987	0.43261
loc	30.0066	29.8798
scale	1.17428	1.16178
[truncated: 14 more columns]

## Sheet: Figure2&3
Region	0	1	2	3	4	5	6	7	8	9	10	11	12	13	14	15	16	17	18	19	20	21	22	23	24	25	26	27	28	29	30	31	32	33	34	35	36	37	38	39	40	41	42	43	44	45	46	47	48
Current record return period	172.024	99999	104.46	99999	250.907	99999	1036.07	4802.59	99999	99999	1628.67	229.294	54916.9	352.96	99999	99999	757.923	99999	723.049	950.44	160.068	112.103	99999	2280.2	257.272	99999	99999	124.332	599.238	222.278	387.087	99999	275.927	837.318	523.066	708.666	89.7756	123.325	2987.96	307.888	623.583	6024.52	1.33615e+08	99999	91.7227	201.411	905.347	49319	215.29
Statistical maximum minus current record	1.0656	-1.34048	1.46397	-2.07353	1.16675	-0.206198	0.370714	0.159105	-4.37709	-3.45396	0.397306	0.937739	-0.176115	1.14277	-0.82614	-0.645609	0.291321	-0.162453	0.467894	0.405056	0.315051	0.265726	-0.41657	0.172241	1.57941	-0.6725	-0.378557	1.50368	0.687809	0.381441	0.796958	-0.630756	0.923407	0.846362	0.19061	0.943886	1.82418	0.489062	0.191365	1.65436	1.40764	0.184395	-0.728333	-1.01809	0.377999	0.261659	0.140187	-0.0604294	0.72694
Mask	nan	nan	nan	0	nan	0	nan	nan	nan	nan	nan	nan	0	nan	nan	nan	nan	0	nan	nan	nan	0	nan	nan	nan	nan	nan	nan	nan	nan	nan	0	nan	0	0	0	0	nan	0	0	nan	0	0	nan	nan	0	nan	nan	nan
Population	35058	9362	36778	4244	7085	155	7784	123699	3768962	3838695	1275069	1463330	280330	14180861	39153	7285067	2248624	6525	573490	11999838	2697617	8547714	24082918	11842203	39273866	40107493	8384732	24665718	12264077	63378369	35493739	33887421	1776601	443288	4961768	1375779	6042843	31150375	11773314	619124	1984691	10275139	39445384	80088461	4127100	4561119	2973924	30302763	495720
NOTE:
Regions taken from Stone 2019 (https://link.springer.com/article/10.1007/s10584-019-02479-6), further details and shapefiles available with that paper
Antartica regions, reg 170-190 inclusive, removed from data in figures & calculations
[truncated: 188 more columns]

## Sheet: Figure3b
How far beyond statistical maximum	-1.34048	-4.37709	-3.45396	-0.82614	-0.645609	-0.41657	-0.6725	-0.378557	-1.01809	-0.017283	-0.687697	-0.205311	-0.577894	-0.163174	-0.167114	-1.98225	-1.16391	-0.116763	-0.229546	-1.71812	-0.960186	-0.161609	-0.0389421	-0.154007	-0.180582	-0.394999	-0.280101	-0.314648	-0.121607	-0.18569	-0.168097	-1.33463	-0.753946	-0.527719	-0.0298327	-0.509543	-0.150742	-0.0813769	-0.326718	-0.30898	-0.514171
Year	1989	2021	2021	1989	1975	1988	2021	1994	1985	2021	1961	2010	2008	2016	2016	1972	1990	1989	2021	2000	1983	2021	2021	1983	2017	2015	1994	2003	1971	1991	2013	1960	2019	2002	2011	2011	2005	2020	1961	1960	1998

## Sheet: Figure4
Region	0	1	2	3	4	5	6	7	8	9	10	11	12	13	14	15	16	17	18	19	20	21	22	23	24	25	26	27	28	29	30	31	32	33	34	35	36	37	38	39	40	41	42	43	44	45	46	47	48
CANESM # exceptional	19	14	7	12	11	9	13	14	8	7	6	5	11	13	10	13	14	11	12	7	12	20	13	18	7	12	16	10	17	13	8	9	33	2	16	31	22	12	13	18	12	16	17	2	10	7	8	10	13
CANESM % exceptional	38	28	14	24	22	18	26	28	16	14	12	10	22	26	20	26	28	22	24	14	24	40	26	36	14	24	32	20	34	26	16	18	66	4	32	62	44	24	26	36	24	32	34	4	20	14	16	20	26
CANESM return period	9.08943e+06	83602.6	12963.9	51027.7	136240	1.68535e+07	3554.4	569673	459421	1734.54	24766.7	8241.52	np.nan	np.nan	97685.6	35994.1	1773479197	17567.5	np.nan	3207	30790.3	676628	6432.7	68894.1	7540.64	17085.5	np.nan	22661.2	126059	1636.1	10937.7	6039.86	np.nan	390.259	1125.29	122209	211391	1944.14	np.nan	1723.4	3705.77	1.90332e+07	225830	613.171	5.69923e+07	83348.2	1.11579e+06	2852.75	np.nan
MIROC # exceptional	16	10	11	11	12	8	10	12	15	10	10	11	7	11	12	8	13	17	17	9	16	19	12	16	15	10	17	21	7	10	14	13	1	2	3	8	15	17	15	8	11	13	10	8	17	17	15	14	15
MIROC % exceptional	32	20	22	22	24	16	20	24	30	20	20	22	14	22	24	16	26	34	34	18	32	38	24	32	30	20	34	42	14	20	28	26	2	4	6	16	30	34	30	16	22	26	20	16	34	34	30	28	30
MIROC return period	54911.1	694380	2.3228e+09	nan	23364.2	158385	1.91716e+08	1.04179e+11	nan	1602.71	15709.2	nan	1717.52	20644.9	55347.1	2908.26	2.20031e+08	13632.1	121917	nan	nan	8.51992e+07	7.38697e+06	61492.1	nan	4.63724e+08	226840	9.4947e+07	nan	214727	69025.6	nan	515.918	2382.44	2993.93	1585.25	9.55275e+07	10026.6	32284.9	11464.7	3079.27	nan	9.12209e+06	350769	23554.1	1.63005e+09	nan	nan	nan
NOTE:
Regions taken from Stone 2019 (https://link.springer.com/article/10.1007/s10584-019-02479-6), further details and shapefiles available with that paper
Antartica regions, reg 170-190 inclusive, removed from data in figures & calculations
[truncated: 188 more columns]
